# Supplementary material for: A novel perceptual two layer image fusion using deep learning for imbalanced COVID-19 dataset
Source: PeerJ Comput Sci. 2021 Feb 10;7:e364. doi: 10.7717/peerj-cs.364 (PMC7959632; doi:10.7717/peerj-cs.364)
Supplement: Supplemental Information 1 [file peerj-cs-07-364-s001.zip]

Archive with 49 entries (42 files):
- 4F/
- 4F/A.jpeg
- 4F/B.jpeg
- 4F/F.svg
- 4F/IN-HIST.svg
- 4F/IN.svg
- 4F/OUT-Hist.svg
- 6/
- 6/A.jpg
- 6/B.jpg
- 6/F.svg
- 6/IN-HIST.svg
- 6/IN.svg
- 6/OUT-HIST.svg
- 7/
- 7/A.jpeg
- 7/B.jpeg
- 7/F.svg
- 7/IN-HIST.svg
- 7/IN.svg
- 7/OUT-HIST.svg
- 20/
- 20/A.jpg
- 20/B.jpg
- 20/F.svg
- 20/IN-HIST.svg
- 20/IN.svg
- 20/OUT-HIST.svg
- 22/
- 22/A.jpg
- 22/B.jpg
- 22/F.svg
- 22/IN-HGIST.svg
- 22/IN.svg
- 22/OUT-HIST.svg
- 36 M/
- 36 M/A.jpeg
- 36 M/B.jpeg
- 36 M/F.svg
- 36 M/IN-HIST.svg
- 36 M/IN.svg
- 36 M/OUT-Hist.svg
- 59/
- 59/A.jpg
- 59/B.jpg
- 59/F.svg
- 59/IN-HIST.svg
- 59/IN.svg
- 59/OUT-HIST.svg
