# Supplementary material for: A novel perceptual two layer image fusion using deep learning for imbalanced COVID-19 dataset
Source: PeerJ Comput Sci. 2021 Feb 10;7:e364. doi: 10.7717/peerj-cs.364 (PMC7959632; doi:10.7717/peerj-cs.364)
Supplement: Supplemental Information 2 [file peerj-cs-07-364-s002.zip]

Archive with 11 entries (11 files):
- cnnFeatures_newnew.m
- euclideanDist.m
- EVAL.m
- evaluate.m
- fusion_perform_fn.m
- imhist_fn.m
- joint_hist_fn.m
- load_images.m
- main.m
- postprocessing.m
- preprocessImage.m
