# Supplementary material for: A novel perceptual two layer image fusion using deep learning for imbalanced COVID-19 dataset
Source: PeerJ Comput Sci. 2021 Feb 10;7:e364. doi: 10.7717/peerj-cs.364 (PMC7959632; doi:10.7717/peerj-cs.364)
Supplement: Supplemental Information 2 [file peerj-cs-07-364-s002.zip › euclideanDist.m]

function S=euclideanDist(temp2)
for ii=1:size(temp2,4)
    sjj=zeros([size(temp2,1),size(temp2,2),size(temp2,3)]);
    for jj=1:size(temp2,4)
        for kk=1:size(temp2,3)
            diff(:,:,kk)=(temp2(:,:,kk,ii)-temp2(:,:,kk,jj));
            expdiff(:,:,kk)=exp(-diff(:,:,kk)/(2*(0.05)^2));
        end
        sjj=sjj+expdiff;
    end
    S(:,:,:,ii)=sjj;
    for kk=1:size(temp2,3)
        S(:,:,kk,ii)=S(:,:,kk,ii)./norm(S(:,:,kk,ii),1);
    end
end
