# Supplementary material for: A novel perceptual two layer image fusion using deep learning for imbalanced COVID-19 dataset
Source: PeerJ Comput Sci. 2021 Feb 10;7:e364. doi: 10.7717/peerj-cs.364 (PMC7959632; doi:10.7717/peerj-cs.364)
Supplement: Supplemental Information 2 [file peerj-cs-07-364-s002.zip › evaluate.m]

img_dir =  'C:\Users\Oz\Documents\MATLAB\Fusion COVID-19\Multi-Exposed-Image-Fusion-using-Deep-Learning-master\Two\4F';
A = imread([img_dir '/A.jpeg' ]);
B = imread([img_dir '/A.jpeg' ]);
F = imread([img_dir '/F.svg' ]);
[PSNRAF,PSNRBF,SSIMAF,SSIMBF,SFA,SFB,SFF,STDA,STDB,STDF,MIAF,MIBF] = EVAL(A,B,F)
