# Supplementary material for: A novel perceptual two layer image fusion using deep learning for imbalanced COVID-19 dataset
Source: PeerJ Comput Sci. 2021 Feb 10;7:e364. doi: 10.7717/peerj-cs.364 (PMC7959632; doi:10.7717/peerj-cs.364)
Supplement: Supplemental Information 2 [file peerj-cs-07-364-s002.zip › postprocessing.m]

function shadow_imadjust=postprocessing(shadow)
srgb2lab = makecform('srgb2lab');
lab2srgb = makecform('lab2srgb');

shadow_lab = applycform(shadow, srgb2lab); % convert to L*a*b*

% the values of luminosity can span a range from 0 to 100; scale them
% to [0 1] range (appropriate for MATLAB(R) intensity images of class double)
% before applying the three contrast enhancement techniques
max_luminosity = 100;
L = shadow_lab(:,:,1)/max_luminosity;

% replace the luminosity layer with the processed data and then convert
% the image back to the RGB colorspace
shadow_imadjust = shadow_lab;
shadow_imadjust(:,:,1) = imadjust(L)*max_luminosity;
shadow_imadjust = applycform(shadow_imadjust, lab2srgb);

shadow_histeq = shadow_lab;
shadow_histeq(:,:,1) = histeq(L)*max_luminosity;
shadow_histeq = applycform(shadow_histeq, lab2srgb);

shadow_adapthisteq = shadow_lab;
shadow_adapthisteq(:,:,1) = adapthisteq(L)*max_luminosity;
shadow_adapthisteq = applycform(shadow_adapthisteq, lab2srgb);
