# Supplementary material for: A novel perceptual two layer image fusion using deep learning for imbalanced COVID-19 dataset
Source: PeerJ Comput Sci. 2021 Feb 10;7:e364. doi: 10.7717/peerj-cs.364 (PMC7959632; doi:10.7717/peerj-cs.364)
Supplement: Supplemental Information 2 [file peerj-cs-07-364-s002.zip › preprocessImage.m]

 function Iout = preprocessImage(I)
                
               
        if size(I,3)~=3
            I = cat(3,I ,I, I);
        end
        
        % Resize the image as required for processing 
        Iout = imresize(I, [227 227]); 
 end
